# Supplementary material for: Ca2+ Homeostasis by Plasma Membrane Ca2+ ATPase (PMCA) 1 Is Essential for the Development of DP Thymocytes
Source: Int J Mol Sci. 2023 Jan 11;24(2):1442. doi: 10.3390/ijms24021442 (PMC9865543; doi:10.3390/ijms24021442)
Supplement: Supplementary file 1 [file ijms-24-01442-s001.zip]

Archive with 1 entries (1 files):
- ijms-2101020-supplementary.pdf
